# Supplementary material for: Piezoelectric Energy Harvesting from the Thorax Vibration of Freely Flying Bees
Source: Cyborg Bionic Syst. 2025 Feb 26;6:0210. doi: 10.34133/cbsystems.0210 (PMC11861424; doi:10.34133/cbsystems.0210)
Supplement: Supplementary 1 — Figs. S1 to S5 Videos S1 to S3 [file cbsystems.0210.f1.zip]

Archive with 4 entries (4 files):
- VIdeo S1.mp4
- Video S2.mp4
- Video S3.mp4
- cbsystems.0210.f1.docx
